# Supplementary material for: GmSWEET29 and Paralog GmSWEET34 Are Differentially Expressed between Soybeans Grown in Eastern and Western Canada
Source: Plants (Basel). 2022 Sep 7;11(18):2337. doi: 10.3390/plants11182337 (PMC9502396; doi:10.3390/plants11182337)
Supplement: Supplementary file 1 [file plants-11-02337-s001.zip]

Archive with 5 entries (5 files):
- Hooker2022_manuscript_SF1.png
- Hooker2022_manuscript_SF2.png
- Hooker2022_manuscript_SF3.png
- Hooker2022_manuscript_ST1.xlsx
- Hooker2022_Supplementary-Figures_with_captions_v2.pdf
