# Supplementary material for: GmSWEET29 and Paralog GmSWEET34 Are Differentially Expressed between Soybeans Grown in Eastern and Western Canada
Source: Plants (Basel). 2022 Sep 7;11(18):2337. doi: 10.3390/plants11182337 (PMC9502396; doi:10.3390/plants11182337)
Supplement: Supplementary file 1 [file plants-11-02337-s001.zip › Hooker2022_manuscript_ST1.xlsx]

## Sheet: L.East.vs.West_2018-2021_mnscpt
SWEET East vs West (2018-2019-2020-2021)
Supplementary Table 1: SWEET gene log2FC (p-value <0.05) difference in expression between Ottawa (East) and Morden (West), Brandon (West), and Saskatoon (West) for 10 soybean lines over 4 years. Gene names are arranged phylogenetically, and the clade is indicated on the far leftmost column. DE analysis was carried out using triplicate samples of each individual line-location-year dataset, for a t…
(1) GlymaID from Gmax version 2.0. Only primary predicted proteins were included in analyses. For more information on Gmax2.0 cDNAs see http://phytozome.jgi.doe.gov/pz/portal.html#!info?alias=Org_Gmax.
(2) Top Uniref100 BLASTP Hit. Match determined via BLASTP of Gmax2.0 primary proteins against Uniref100 (version 03/27/2014). E-value for the top high scoring pair(HSP) is indicated. Top Uniref100 percent coverage determined by dividing the length of the top HSP by the length of the hit sequence.
(3) Top Descriptive Uniref100 BLASTP Hit. The BLAST report generated above (2) was parsed to eliminate uninformative hits. Hits including the words uncharacterized, putative, related, predicted, orf, expressed or containing Arabidopsis or Rice gene identifiers (AtXgXXXXX, OsXXgXXXXX) were ignored. E-value for the top high scoring pair(HSP) is indicated. Top Uniref100 percent coverage determined b…
(4) Top Arabidopsis (TAIR10) BLASTP Hit (4). Match determined via BLASTP of Gmax2.0 primary proteins against Arabidopsis thaliana proteins (TAIR10). For additional details see www.arabidopsis.org. E-value for the top high scoring pair(HSP) is indicated. Percent coverage determined by dividing the length of the top HSP by the length of the hit sequence.
(5) Gene Ontology Biological Process IDs. GO Biological Process IDs were assigned to each Gmax2.0 ID using the GO terms associated with the Top TAIR10 BLASTP Hit (4). The annotation information was obtained from TAIR v 10 (03/27/14). Descriptions for the GO terms are also provided.
(6) Gene Ontology Molecular Function IDs. GO Molecular Function IDs were assigned to each Gmax2.0 ID using the GO terms associated with the Top TAIR10 BLASTP Hit (4). The annotation information was obtained from TAIR v. 10 (03/27/14). Descriptions for the GO terms are also provided.
(7) Gene Ontology Cellular Component IDs. GO Cellular Component IDs were assigned to each Gmax2.0 ID using the GO terms associated with the Top TAIR10 BLASTP Hit (4). The annotation information was obtained from TAIR v 10 (03/27/14). Descriptions for the GO terms are also provided.
(8) PFAM IDs and descriptions were assigned by Phytozome. For more information see http://phytozome.jgi.doe.gov/pz/portal.html#!info?alias=Org_Gmax.
(9) PANTHER IDs and descriptions were assigned by Phytozome. For more information see http://phytozome.jgi.doe.gov/pz/portal.html#!info?alias=Org_Gmax.
(10) KOG IDs and descriptions were assigned by Phytozome. For more information see http://phytozome.jgi.doe.gov/pz/portal.html#!info?alias=Org_Gmax.
		Log2FoldChange	-8	-7	-6	-5	-4	-3	-2	-1	0	1	2	3	4	5	6	7	8	+
			2018																				2019
			Morden										Brandon										Morden										Brandon										Saskatoon
Clade	Name	Wm82_a2.0	1	2	3	4	5	6	7	8	9	10	1	2	3	4	5	6	7	8	9	10	1	2	3	4	5	6	7	8	9	10	1	2	3	4	5	6	7	8	9	10	1	2	3	4	5	6	7
III	GmSWEET19	GLYMA_06G200800																																						-5.0581									4.62271
III	GmSWEET52	GLYMA_20G082700																																		4.91931							5.15137		6.05916	5.52005	5.51205	4.58318	4.00959
III	AtSWEET17	GLYMA_19G066300
III	AtSWEET17	GLYMA_06G200200
III	GmSWEET40	GLYMA_15G149800	-4.594	-4.121				-3.023		-6.476	-2.817	-4.681		-2.478				-3.029			-1.754		-1.69756	-1.63207			-1.87807	-1.56264				-1.65989		-2.76617		1.67502							-1.73322	-2.33735	-1.98138			-1.67868
III	GmSWEET28	GLYMA_09G043200	-2.469		-2.219		-2.057	-3.128		-2.966	-1.799	-1.445	-1.655				-1.31			-1.108					1.66727	2.40168	1.46683		1.01316	1.13335		1.21528	2.35934	1.24334	2.96985	4.18112	3.15853	3.01467	2.7683	3.29902	2.37027	3.12309			1.53315	2.06537	1.50658	0.960621	1.44853
III	AtSWEET17	GLYMA_09G119100
II	GmSWEET46	GLYMA_18G301200																						6.37272							5.72592	4.96121	6.41017				5.26547			4.71438		4.90996	6.86875	5.78795	5.26787	5.5626	7.00223	5.58078	6.83167
II	GmSWEET25	GLYMA_08G360400																					6.51644	7.11906	5.96107		5.48707		4.36706	5.25992	5.31431	5.97862	5.83294		4.74468		5.1869		4.8634	4.75413	4.14026	5.23577	6.4318	5.26769	6.46058	5.02588	6.06217	4.66378	6.03154
II	GmSWEET20	GLYMA_08G009900	-4.748	-3.578	-3.086	-4.225		-2.914	-4.374	-2.808		-3.336		-2.927			-4.462	-2.04	-3.461	-3.38	-1.875					-6.25673		-5.31381	-8.81318	-6.7479	-7.78397	-7.80441		-4.41673		-4.76658	-6.5069		-5.89974		-3.92135		-5.52391	-4.81447	-6.68857	-4.9182	-6.77415	-5.72291	-7.11962
II	GmSWEET12	GLYMA_05G202600		-5.56							1.647	-3.55		-4.493												-8.14005		-5.36159	-8.50135	-24.6398	-7.63852	-9.3367				-6.35457	-9.93831											-5.05813
II	GmSWEET6	GLYMA_04G198600	0.924								1.338											-1.121	1.23198	1.22378	1.59298	1.19868	1.13715	1.20898	1.46346	1.85109	1.86046	2.08259	1.32778	1.04571	0.910239	1.27627	1.44827	1.32453	1.48498	1.76011	1.69245	1.81073	1.01072	0.874322		1.1071
II	GmSWEET15	GLYMA_06G166800	1.106								1.597	1.966			-1.202			1.627					1.20238		1.76869			1.66728	1.72173	1.5333	2.04306	2.4748	1.68218		1.26714		1.44192	1.86459	1.88881	1.85726	2.2093	2.60236	1.33404
II	GmSWEET16	GLYMA_06G166900																																		1.13042
II	GmSWEET17	GLYMA_06G167000																					-3.26393	-8.32911		-7.107	-6.59676		-4.77952	-5.53632	-6.47497	-4.30422	-4.98422	-5.91469	-5.44443		-5.50196		-4.8102	-5.72037	-4.83735			-5.95051	-3.40317	-5.20453	-5.37825
II	GmSWEET4	GLYMA_04G198400
II	GmSWEET11	GLYMA_05G202700									1.158	1.606	-1.052		-1.627								-1.47608	-1.48364												1.40031								-1.4721	-1.67275		-1.97038		-1.75198
II	GmSWEET21	GLYMA_08G010000		1.696			1.086		1.489		1.62	1.816	-2.027		-2.448		-2.383		-1.652	-2.063				-2.08589			-1.7905																	-1.86916	-3.11275		-3.30012	-1.8218	-3.23768
I	GmSWEET29	GLYMA_12G234500	2.791	3.82	2.275	3.265	3.532	3.108	3.568	3.513	3.539	3.503	1.359				1.301	2.918	1.747	1.309		1.752	3.97933		4.84267	5.7339	4.79602	5.21047	4.67707	4.99352	4.85717	5.53906	4.51024	5.53397	4.3436	6.41908	5.24263	5.96347	4.69382	5.35606	5.13832	5.79723	4.69428	5.68854	4.43404	6.17317	4.89142	5.37051	4.20692
I	GmSWEET34	GLYMA_13G264400	2.578	3.752	2.612	3.081	3.129	2.987	3.748	3.309	3.346	3.179						1.871					1.48305	1.8344	2.67402	2.99044	1.89289	2.7483	2.47921	2.90263	2.35272	2.81542	2.47408	2.82406	2.22324	4.50189	2.042	3.43057	2.39535	2.62594	2.83832	3.34103	2.57595	3.33585	2.16214	3.51711	1.73338	2.7779	2.24811
I	GmSWEET42	GLYMA_15G211800			-1.348																				0.952267	0.710913		0.931754	0.841916		0.925218	1.00693	1.20654		0.97893	0.947485	0.620712	1.18732		0.969996	0.938066	0.656619			0.626504			0.459839
I	GmSWEET41	GLYMA_15G210400																											-3.77031	-3.55752	-4.389									-3.74157	-4.68761	-2.85523			-3.03266				-3.15908
I	GmSWEET8	GLYMA_04G241400											-2.776											-1.55744								1.61013
I	GmSWEET13	GLYMA_06G122200																					-1.63661												-1.46564				-1.55945	-1.72436
I	GmSWEET36	GLYMA_14G120300											3.177		7.244		2.122	3.769	3.541	4.858	2.91																					-1.42812			1.3782
I	GmSWEET31	GLYMA_13G037900					-2.696			-3.331		-2.434			7.061								1.9639			5.39695									2.75317	2.30124		-2.31058					2.42765		3.65663	5.86335		2.29624
I	GmSWEET30	GLYMA_13G041300													-3.971		-6.425				-6.737	-2.977	-3.19485		-2.42859	-2.77623	-2.56446		-2.81434	-3.79466	-4.49429	-3.1533			-3.63926					-2.8424			-6.23258	-3.09629	-4.86632	-3.29928	-4.55995	-2.98138	-5.04141
I	GmSWEET38	GLYMA_14G160100											-2.391										-4.95912	-3.67884	-1.81212	-2.68278	-3.70408		-3.57019	-3.05974	-4.64566	-3.27749	-2.77179	-3.37533	-3.53502		-4.03546			-3.05905	-2.1045		-4.60393	-2.46265	-4.65856	-5.05664	-6.67922	-3.64883	-5.16965
I	GmSWEET37	GLYMA_14G159900													6.134
I	GmSWEET7	GLYMA_04G238100			-5.648										-3.434															-3.42206										-2.58338					-1.90877	-3.9871
I	GmSWEET14	GLYMA_06G125800			-2.761					-1.689			-5.022		-5.761		-3.629		-3.68	-3.609	-2.369							2.86695								4.77897		5.07089			3.37435	4.01206
I	GmSWEET48	GLYMA_19G009900																																														3.39464	6.06689
I	GmSWEET33	GLYMA_13G169700																						3.67998	3.09841	5.45998	4.50325	3.58448	2.79242	4.07205	2.51148		2.79823	5.02659	2.80293		4.57315	3.52289	3.54257	4.18391	3.77515				3.02129	3.24218	5.17664	3.60977	2.79005
I	GmSWEET22	GLYMA_08G025100																								2.03777							-2.31597								-2.26539	-3.12238
[truncated: 67 more columns]
